# Supplementary material for: On embedding-based automatic mapping of clinical classification system: handling linguistic variations and granular inconsistencies
Source: J Am Med Inform Assoc. 2026 Jan 30;33(4):792–801. doi: 10.1093/jamia/ocag004 (PMC13089492; doi:10.1093/jamia/ocag004)
Supplement: ocag004_Supplementary_Data [file ocag004_supplementary_data.zip]

Archive with 2 entries (2 files):
- appendix.docx
- Supplementary_source_code.tar.xz
